# Supplementary material for: Development of a Method for Detecting and Estimating Moniliophthora roreri Spore Loads Based on Spore Traps and qPCR
Source: J Fungi (Basel). 2022 Dec 28;9(1):47. doi: 10.3390/jof9010047 (PMC9862605; doi:10.3390/jof9010047)
Supplement: Supplementary file 1 [file jof-09-00047-s001.zip]

Archive with 1 entries (1 files):
- jof-1950436-supplementary.pdf
